# Supplementary material for: Prediction of Clinical Outcomes in Psychotic Disorders Using Artificial Intelligence Methods: A Scoping Review
Source: Brain Sci. 2024 Aug 29;14(9):878. doi: 10.3390/brainsci14090878 (PMC11430394; doi:10.3390/brainsci14090878)
Supplement: Supplementary file 1 [file brainsci-14-00878-s001.zip]

Archive with 1 entries (1 files):
- brainsci-3167918-supplementary.pdf
